# Supplementary material for: Regular Supplementation with Antioxidants Rescues Doxorubicin-Induced Bone Deformities and Mineralization Delay in Zebrafish
Source: Nutrients. 2022 Nov 23;14(23):4959. doi: 10.3390/nu14234959 (PMC9739841; doi:10.3390/nu14234959)
Supplement: Supplementary file 1 [file nutrients-14-04959-s001.zip]

Archive with 1 entries (1 files):
- nutrients-2045519-supplementary.pdf
